# Supplementary material for: Prevalence and spectrum of BRCA germline variants in mainland Chinese familial breast and ovarian cancer patients
Source: Oncotarget. 2016 Feb 2;7(8):9600–12. doi: 10.18632/oncotarget.7144 (PMC4891063; doi:10.18632/oncotarget.7144)
Supplement: Supplementary file 2 [file oncotarget-07-9600-s002.xlsx]

## Sheet: Sheet1
Supplementary table 3. BRCA1 variants identified in mainland Chinese familial breast and ovarian cancer patients
Class (BIC)	Exon	cDNA (U14680.1)	Protein (AAA73958.1)	Variation type	Total cases	Carrier	Population frequency			Original annotation		References	Remark	NM_007294.3	NP_009225.1
							1000 Genomes	Han Chinese in Beijing		cDNA	Protein
Class 5	5	c.188T>A	p.Leu63*	Nonsense	54	1				307T>A	Leu>Stop	43		c.188T>A	p.Leu63*
Class 5	6	c.220C>T	p.Gln74*	Nonsense	26	1				220C>T	74 Q->stop	39		c.220C>T	p.Gln74*
Class 5	11A	c.1016dupA	p.Val340Glyfs*6	Frameshift	409	1				1129insA	Stop345	49		c.1016dup	p.Val340Glyfs*6
Class 5	11A	c.1116G>A	p.Trp372*	Nonsense	480	5				1235G>A	W372X	18, 21, 49, 58		c.1116G>A	p.Trp372*
Class 5	11A	c.1439dupA	p.Asn480Lysfs*10	Frameshift	109	1				1555insA	Stop489	58		c.1439dup	p.Asn480Lysfs*10
Class 5	11A	c.1518delG	p.Arg507Aspfs*25	Frameshift	7	1				1637delG	stop531	47		c.1518delG	p.Arg507Aspfs*25
Class 5	11A	c.981_982delAT	p.Cys328*	Frameshift	1142	18				1100delAT	Stop328	23, 25, 26, 29, 30, 31, 33, 34, 36		c.981_982delAT	p.Cys328*
Class 5	11B	c.1556delA	p.Lys519Argfs*13	Frameshift	7	2				1675delA	stop531	47		c.1556_1556delA	p.Lys519Argfs*13
Class 5	11B	c.1945G>T	p.Glu649*	Nonsense	26	1				2064G>T	stop649	18		c.1945G>T	p.Glu649*
Class 5	11B	c.1952dupA	p.Lys652Glufs*21	Frameshift	409	1				2071insA	Stop672	49		c.1952_1953insA	p.Lys652Glufs*21
Class 5	11B	c.2110_2111delAA	p.Asn704Cysfs*7	Frameshift	822	8				2229delAA	stop710	34, 35, 36, 37, 46		c.2110_2111delAA	p.Asn704Cysfs*7
Class 5	11B	c.2138C>G	p.Ser713*	Nonsense	50	2				2257C>G	stop713	35, 37		c.2138C>G	p.Ser713*
Class 5	11B	c.2275C>T	p.Gln759*	Nonsense	473	5				2394C>T	Q759X	52, 53, 54, 57		c.2275C>T	p.Gln759*
Class 5	11B	c.2299delA	p.Ser767Alafs*25	Frameshift	1	1				2418delA	Stop 791	49		c.2299_2299delA	p.Ser767Alafs*25
Class 5	11C	c.2952delT	p.Ile986Serfs*14	Frameshift	214	1				2952delT		54		c.2952_2952delT	p.Ile986Serfs*14
Class 5	11C	c.3296delC	p.Pro1099Leufs*10	Frameshift	62	1				3414delC	stop1108	51		c.3296_3296delC	p.Pro1099Leufs*10
Class 5	11C	c.3330_3331insA	p.Gln1111Thrfs*4	Frameshift	1	1				3449insA	Stop 1113	26, 34		c.3330_3331insA	p.Gln1111Thrfs*4
Class 5	11D	c.3531delT	p.Phe1177Leufs*33	Frameshift	7	6				3650delT	stop 1209	47		c.3531_3531delT	p.Phe1177Leufs*33
Class 5	11D	c.3607C>T	p.Arg1203*	Nonsense	239	2				3607C>T		54, 55		c.3607C>T	p.Arg1203*
Class 5	11D	c.3640G>T	p.Glu1214*	Nonsense	239	3				3640G>T		54, 55		c.3640G>T	p.Glu1214*
Class 5	11D	c.3718C>T	p.Gln1240*	Nonsense	109	1				3837C>T	Q1240X	58		c.3718C>T	p.Gln1240*
Class 5	11D	c.3770_3771delAG	p.Glu1257Glyfs*9	Frameshift	548	2				3887delAG	stop1265	38, 49		c.3770_3771delAG	p.Glu1257Glyfs*9
Class 5	11D	c.3916_3917delTT	p.Leu1306Aspfs*23	Frameshift	518	3				4035delTT	Stop1328	49, 58		c.3916_3917delTT	p.Leu1306Aspfs*23
Class 5	11D	c.4041_4042delAG	p.Gly1348Asnfs*7	Frameshift	109	1				4160delAG	Stop1354	58		c.4041_4042delAG	p.Gly1348Asnfs*7
Class 5	11D	c.4065_4068delTCAA	p.Asn1355Lysfs*10	Frameshift	171	2				4184del4	stop1364	51, 58		c.4065_4068delTCAA	p.Asn1355Lysfs*10
Class 5	13	c.4327C>T	p.Arg1443*	Nonsense	109	1				4446C>T	Stop1443	58		c.4327C>T	p.Arg1443*
Class 5	19	c.5154G>A	p.Trp1718*	Nonsense	62	2				5273G>A	W1718X	51		c.5154G>A	p.Trp1718*
Class 1	11C	c.2612C>T	p.Pro871Leu	Missense	475	50	0.4561	0.314		2731C>T	Pro871Leu	17, 18, 24, 35, 40, 47, 54		c.2612C>T	p.Pro871Leu
Class 1	22	c.5406+33A>T	-	IVS	139	1				IVS22 + 33A>T		38		c.5406+33A>T	-
Pending	I-3	c.134+2T>G	-	IVS	219	1				IVS3+2T>G		36		c.134+2T>G	-
Pending	I-5	c.212+1G>T	-	IVS	214	3				212+1G>T	splicing	54		c.212+1G>T	-
Pending	5	c.212G>A	p.Arg71Lys	Nonsense	219	1				331G>A	R71K	36		c.212G>A	p.Arg71Lys
Pending	I-8	c.548-57delA	-	IVS	139	1				IVS8-57del T		38		c.548-57_548-57delT	-
Pending	9	c.571G>A	p.Val191Ile	Missense	139	1				690G>A	Val191Iie	38		c.571G>A	p.Val191Ile
Pending	11A	c.1064A>G	p.Lys355Arg	Missense	92	8				1183A>G	Lys->Glu	48		c.1064A>G	p.Lys355Arg
Pending	11B	c.1934C>A	p.Ser645Tyr	Missense	214	2				2053C>A	S645Y	54		c.1934C>A	p.Ser645Tyr
Pending	11B	c.2077G>A	p.Asp693Asn	Missense	214	3	0.0335	0.012		2077G>A		54		c.2077G>A	p.Asp693Asn
Pending	11B	c.2286A>T	p.Arg762Ser	Missense	62	1				2405A>T	R762S	51		c.2286A>T	p.Arg762Ser
Pending	11B	c.2420C>A	p.Ala807Glu	Missense	76	1				2539C>A	A807E	24		c.2420C>A	p.Ala807Glu
Pending	11C	c.2521C>T	p.Arg841Trp	Missense	39	1	0.0022			2640C>T	Arg841Trp	29		c.2521C>T	p.Arg841Trp
Pending	11C	c.2566T>C	p.Tyr856His	Missense	35	1	0.003			2566T>C	Y856H	55		c.2566T>C	p.Tyr856His
Pending	11C	c.2899A>T	p.Thr967Ser	Missense	76	1				3018A>T	T967S	24		c.2899A>T	p.Thr967Ser
Pending	11C	c.3113A>G	p.Glu1038Gly	Missense	437	31	0.3357	0.689		3232A>G	E1038G	19, 24, 25, 40, 47, 51, 54		c.3113A>G	p.Glu1038Gly
Pending	11C	c.3119G>A	p.Ser1040Asn	Missense	667	3	0.0098	0.012		3238G>A	S1040N	29, 31, 34		c.3119G>A	p.Ser1040Asn
Pending	11D	c.3432G>T	p.Gln1144His	Missense	7	1				3551G>T	Gln to His	47		c.3432G>T	p.Gln1144His
Pending	11D	c.3463G>C	p.Asp1155His	Missense	7	1				3582G>C	Asp to His	47		c.3463G>C	p.Asp1155His
Pending	11D	c.3508A>T	p.Ile1170Phe	Missense	76	2				3627A>T	I1179F	24		c.3508A>T	p.Ile1170Phe
Pending	11D	c.3548A>G	p.Lys1183Arg	Missense	439	34	0.3526			3667A>G	K1183R	24, 25, 35, 40, 47, 51, 54		c.3548A>G	p.Lys1183Arg
Pending	11D	c.3607C>G	p.Arg1203Gly	Missense	76	1				3726C>G	R1203G	24		c.3607C>G	p.Arg1203Gly
Pending	I-16	c.4986+1G>A	-	IVS	101	2				IVS16+1G>A	Splicing	52, 53		c.4986+1G>A	-
Pending	16	c.4837A>G	p.Ser1613Gly	Missense	302	17	0.3558	0.28		4956A>G	S1613G	18, 51, 54		c.4837A>G	p.Ser1613Gly
Pending	20	c.5254G>C	p.Ala1752Pro	Missense	2	1				5254G>C	A1752P	56		c.5254G>C	p.Ala1752Pro
Pending	22	c.5363G>T	p.Gly1788Val	Missense	548	2				5482G>T	G1788V	38, 49		c.5363G>T	p.Gly1788Val
Pending	24	c.5470_5477delATTGGGCA	p.Ile1824Aspfs*3	Frameshift	1505	20				5589del8	stop1826	18, 28, 31, 33, 34, 36, 51, 55, 58		c.5470_5477delATTGGGCA	p.Ile1824Aspfs*3
Pending	24	c.5503C>T	p.Arg1835*	Nonsense	173	2				5622C>T	R1835X	58		c.5503C>T	p.Arg1835*
Pending	24	c.5521delA	p.Ser1841Valfs*2	Frameshift	1272	8				5640delA	stop1842	23, 25, 26, 29, 31, 33, 34, 49		c.5521delA	p.Ser1841Valfs*2
Novel	2	c.-1A>T	-	IVS	76	2				118A>T	5'UTR	24		c.-1A>T	-
Novel	2	c.-7G>A	-	IVS	79	1				-7 C-T	5’ UTR	53		c.-7C>T	-
Novel	2	c.57G>C	p.Gln19His	Missense	30	1				176G>C	Gly19Ala	42		c.57G>C	p.Gln19His
Novel	I-3	c.135-10T>C	-	IVS	58	1				IVS3-10T>C		32		c.135-10T>C	-
Novel	7	c.302-41T>C	-	IVS	139	1				IVS6-41T>C		38		c.302-41T>C	-
Novel	7	c.302-66T>A	-	IVS	139	1				IVS6-66T>A		38		c.302-66T>A	-
Novel	8	c.463C>T	p.Gln155*	Nonsense	489	1				582C>T	Gln115X	26, 34		c.463C>T	p.Gln155*
Novel	9	c.548delG	p.Gly183Aspfs*51	Frameshift	26	1				667delG	stop184	18		c.548_548delG	p.Gly183Aspfs*51
Novel	9	c.548-32A>G	-	IVS	139	1				IVS8-32A>G		38		c.548-32A>G	-
Novel	9	c.548-37A>T	-	IVS	139	1				IVS8-37T>A		38		c.548-37T>A	-
Novel	10	c.616C>T	p.Gln206*	Nonsense	1	1				735C>T	Gln206x	34		c.616C>T	p.Gln206*
Novel	11A	c.1040T>C	p.Leu347Pro	Missense	20	1				1159T>C	Leu347Pro	40		c.1040T>C	p.Leu347Pro
Novel	11A	c.1069A>T	p.Lys357*	Nonsense	109	1				1188A>T	K357X	58		c.1069A>T	p.Lys357*
Novel	11A	c.1181G>A	p.Gly394Asp	Missense	214	1				1181G>A	V1181I	54		c.1181G>A	p.Gly394Asp
Novel	11A	c.1214C>G	p.Ser405*	Nonsense	64	1				1214C>G	S405*	59		c.1214C>G	p.Ser405*
Novel	11A	c.1234G>A	p.Val412Ile	Missense	82	1				1234G>A	W372X	57		c.1234G>A	p.Val412Ile
Novel	11A	c.1279G>T	p.Glu427*	Nonsense	219	1				1398G>T	E427ter	36		c.1279G>T	p.Glu427*
Novel	11A	c.1464_1465insA	p.Glu489Argfs*13	Frameshift	76	1				1583insA	stop598	24		c.1464_1465insA	p.Glu489Argfs*13
Novel	11A	c.1500T>A	p.Asn500Lys	Missense	26	1				1619T>A	Asn500Lys	18		c.1500T>A	p.Asn500Lys
Novel	11A	c.1537C>G	p.His513Asp	Missense	62	1				1656C>G	H513D	51		c.1537C>G	p.His513Asp
Novel	11A	c.1612delC	p.Gln538Lysfs*8	Frameshift	7	1				1731delC	stop531	47		c.1612_1612delC	p.Gln538Lysfs*8
Novel	11A	c.1636A>T	p.Me546Leu	Missense	26	1				1755A>T	Met546Leu	18		c.1636A>T	p.Me546Leu
Novel	11A	c.1660G>T	p.Glu554*	Nonsense	628	3				1779G>T	E554X	49, 58		c.1660G>T	p.Glu554*
Novel	11A	c.1765A>T	p.Ser589Cys	Missense	23	1				1884A>T	S589C	19		c.1765A>T	p.Ser589Cys
Novel	11A	c.754delC	p.Arg252Valfs*46	Frameshift	64	1				754delC	p.R252Vfs*46	59		c.754delC	p.Arg252Valfs*46
Novel	11A	c.919A>G	p.Lys307Glu	Missense	92	10				1038A>G	Lys->Glu	48		c.919A>G	p.Lys307Glu
Novel	11A	c.954dup	p.Asn319*	Nonsense	109	1				1073insT	Stop319	58		c.954dupT	p.Asn319*
Novel	11B	c.2010_2011insTG	p.Gly671Trpfs*31	Frameshift	1	1				2129insTG	Stop 701	38		c.2010_2011insTG	p.Gly671Trpfs*31
Novel	11B	c.2073delA	p.Arg691Serfs*10	Frameshift	430	5				2073delA	stop	52, 53, 54, 55, 57		c.2073delA	p.Arg691Serfs*10
Novel	11B	c.2109_2110insG	p.Asn704Glufs*8	Frameshift	23	1				2228insG	stop711	19		c.2109_2110insG	p.Asn704Glufs*8
Novel	11B	c.2248_2252delCTCAT	p.Leu750Valfs*10	Frameshift	518	2				2367del5	Stop759	49, 58		c.2248_2252delCTCAT	p.Leu750Valfs*10
Novel	11B	c.2299A>T	p.Ser767Cys	Missense	409	1				2418delA	Stop791	49		c.2299A>T	p.Ser767Cys
Novel	11B	c.2312T>C	p.Leu771Ser	Missense	15	1				2431T>C	Leu771Leu	21		c.2312T>C	p.Leu771Ser
Novel	11B	c.2420_2427delinsAATTTTT	-	-	76	1				2539CATTTGAA>AATTTTT	A807E E809L	24		c.2420_2427delinsAATTTTT	-
Novel	11C	c.2453G>T	p.Cys818Phe	Missense	489	1				2572G> T	Cys818Phe	34		c.2453G>T	p.Cys818Phe
Novel	11C	c.2572C>T	p.Gln858*	Nonsense	782	4				2691C>T	Q858X	29, 31, 33, 34		c.2572C>T	p.Gln858*
Novel	11C	c.2600A>G	p.Gln867Arg	Missense	9	1				2719A>G		17		c.2600A>G	p.Gln867Arg
Novel	11C	c.2603C>A	p.Ser868*	Nonsense	480	2				2722C>A	S868X	34, 36		c.2603C>A	p.Ser868*
Novel	11C	c.2671delT	p.Ser891Profs*2	Frameshift	1	1				2790delT	Stop 891	28, 34		c.2671delT	p.Ser891Profs*2
Novel	11C	c.2694dupA	p.Val899Serfs*4	Frameshift	1	1				2809insA	Stop902	49		c.2694dupA	p.Val899Serfs*4
Novel	11C	c.2788_2795delCCTGTGGT	p.Pro930Trpfs*5	Frameshift	109	1				2907del8	Stop934	58		c.2788_2795delCCTGTGGT	p.Pro930Trpfs*5
Novel	11C	c.2790delT	p.Val931fs*69	Frameshift	489	1				2790delT	Stop 891	34		c.2790_2790delT	p.Val931fs*69
Novel	11C	c.2798_2799delGT	p.Gly933Alafs*4	Missense	743	3				2917delGT	stop998	31, 33, 34		c.2798_2799delGT	p.Gly933Alafs*4
Novel	11C	c.2939T>A	p.Ile980Lys	Missense	214	2				2939T>A	I980K	54		c.2939T>A	p.Ile980Lys
Novel	11C	c.2941C>G	p.Pro981Ala	Missense	214	2				2941C>G	P981A	54		c.2941C>G	p.Pro981Ala
Novel	11C	c.3051G>T	p.Glu1017Asp	Missense	139	1				3170G>T	Glu1017Asp	38		c.3051G>T	p.Glu1017Asp
Novel	11C	c.3122C>G	p.Ser1041*	Nonsense	743	4				3241C>G	S1041X	29, 31, 33, 34		c.3122C>G	p.Ser1041*
Novel	11C	c.3228A>T	p.Arg1076Ser	Missense	26	1				3347A>T	stop1076	18		c.3228A>T	p.Arg1076Ser
Novel	11C	c.3286C>G	p.Gln1096Glu	Missense	139	1				3405C>G	Gln1096Glu	38		c.3286C>G	p.Gln1096Glu
Novel	11C	c.3294delT	p.Pro1099Leufs*10	Frameshift	239	3				3294delT		54, 55		c.3294delT	p.Pro1099Leufs*10
Novel	11D	c.3359_3363delTTAAT	p.Val1120Aspfs*11	Frameshift	1226	5				3478del5	stop1131	18, 29, 31, 33, 34, 49		c.3359_3363delTTAAT	p.Val1120Aspfs*11
Novel	11D	c.3363_3367delTACAG	p.Asn1121Lysfs*10	Frameshift	1186	7				3478del5	Stop 1130	18, 29, 33, 34, 49, 58		c.3363_3367delTACAG	p.Asn1121Lysfs*10
Novel	11D	c.3398delT	p.Leu1133*	Nonsense	5	1				3398delT		41		c.3398delT	p.Leu1133*
Novel	11D	c.3432G>C	p.Gln1144His	Missense	7	3				3551G>C	Gln to His	47		c.3432G>C	p.Gln1144His
Novel	11D	c.3433delG	p.Val1145Phefs*10	Frameshift	7	2				3551delG	Val to stop	47		c.3433delG	p.Val1145Phefs*10
Novel	11D	c.3450delT	p.Asp1151Metfs*4	Frameshift	519	3				3569delT	Stop1154	49, 58		c.3450delT	p.Asp1151Metfs*4
Novel	11D	c.3756_3759delGTCT	p.Ser1253Argfs10	Missense	9	1				3870delTGTC	stop1262	17		c.3756_3759delTGTC	p.Ser1253Argfs10
Novel	11D	c.3794A>C	p.Asn1265Thr	Missense	26	1				3913A>C	Asn1265Thr	18		c.3794A>C	p.Asn1265Thr
Novel	11D	c.3952A>C	p.Ile1318Leu	Missense	20	2				4071A>C	Ile1318Leu	40		c.3952A>C	p.Ile1318Leu
Novel	11D	c.4077A>T	p.Gln1359His	Missense	18	1				4196CAA>CAT	Q1359H	27		c.4077A>T	p.Gln1359His
Novel	11D	c.4078delA	p.Ser1360Alafs*6	Frameshift	18	1				4196delA		27		c.4078delA	p.Ser1360Alafs*6
Novel	11D	c.4096+112G>T	-	IVS	139	1				IVS12 + 112C>A	Non-coding	38		c.4096+112C>A	-
Novel	11D	c.4228delG	p.Glu1410Lysfs*5	Frameshift	64	1				4228delG	p.1410Kfs*5	59		c.4228delG	p.Glu1410Lysfs*5
Novel	I-11D	c.4096+56G>A	-	IVS	489	1				IVS12 + 56C>T		34		c.4096+56C>T	-
Novel	12	c.4136_4137delCT	p.Ser1379*	Nonsense	26	1				4255delCT	stop1389	18		c.4136_4137delCT	p.Ser1379*
Novel	13	c.4195A>T	p.Thr1399Ser	Missense	17	1				4314A>T	Thr399Ser	32		c.4195A>T	p.Thr1399Ser
Novel	15	c.4573C>T	p.Gln1525*	Nonsense	109	1				4692C>T	Q1525X	58		c.4573C>T	p.Gln1525*
Novel	16	c.4745A>G	p.Asp1582Gly	Missense	214	1				4864A>G	D1582G	54		c.4745A>G	p.Asp1582Gly
Novel	16	c.4793C>A	p.Ser1598Tyr	Missense	79	1				4912C>A	S1598Y	53		c.4793C>A	p.Ser1598Tyr
Novel	16	c.4886_4887delinsC	p.Glu1629Alafs*4	Frameshift	109	1				5005delAAinsC	Stop1632	58		c.4886_4887delinsC	p.Glu1629Alafs*4
Novel	16	c.4891A>G	p.Ser1631Gly	Missense	79	1				5010A>G	S1631G	53		c.4891A>G	p.Ser1631Gly
Novel	I-17	c.5075-4G>A	-	IVS	489	1				IVS17-4 G>A		34		c.5075-4G>A	-
Novel	I-17	c.5075-1G>T	-	IVS	489	1				5194-1G>T		26		c.5075-1G>T	-
Novel	18	c.5114T>A	p.Leu1705Gln	Missense	17	1				5233T>A	Leu1705Gln	32		c.5114T>A	p.Leu1705Gln
Novel	19	c.5161C>T	p.Gln1721*	Nonsense	62	1				5280C>T	Q1721X	51		c.5161C>T	p.Gln1721*
Novel	20	c.5267_5268insC	p.Gln1756Hisfs*74	Frameshift	214	1				5267insC		54		c.5267_5268insC	p.Gln1756Hisfs*74
Novel	I-21	c.5333-51G>A	-	IVS	489	1				IVS21-51G>A		34		c.5333-51G>A	-
Novel	I-21	c.5332+1G>C	-	IVS	1	1				5451+1G>C		26		c.5332+1G>C	-
Novel	I-21	c.5332+1delG	-	IVS	1	1				IVS21+1delG	splicing	38, 49		c.5332+1delG	-
Novel	22	c.5379G>T	p.Lys1793Asn	Missense	139	1				5498G>T	Lys1793Asn	38		c.5379G>T	p.Lys1793Asn
Novel	I-23	c.5468-1_5474delGCAATTGG	-	IVS	823	8				5468-1_5474del8		59		c.5468-1_5474delGCAATTGG	-
Not used	2	c.57G>A	p.Gln19Gln	Synonymous						57G>A	Gln19Gln	39	Synonymous
Not used	3	c.114G>A	p.Lys38Lys	Synonymous						114G>A	Lys38Lys	39	Synonymous
Not used	9									694C>T	Ala-Val	48	c.694 or c.575 is T; c.694 is Asp232 or c.575 is Asn192
Not used	10	c.771T>C	p.His257His	Synonymous						771T>C	His-His	48	Synonymous
Not used	11A									1196C>T	Pro359Leu	21	c.1196 or c.1077 is A
Not used	11A									1561C>T	Tyr	41	c.1561 is G or c.1442 is T
Not used	11A									1100T>C	Ser-Ser	48	c.1100 is C or c.981 is A
Not used	11B									2203G>A	Ser694Ser	21	c.2203 is C or c.2084 is A
Not used	11B									2227T>C	Ser	41	c.2227 is A or c.2108 is C
Not used	11B									2081+1G>A		54	not in intron 11
Not used	11B	c.2082C>T	p.Ser694Ser	Synonymous						2201T>C	S694S	18, 24, 26, 40, 43, 51	Synonymous
Not used	11B	c.2311T>C	p.Leu771Leu	Synonymous						2430T>C	Leu771Leu	18, 22, 24,26, 40, 43, 51	Synonymous
Not used	11B	c.2424T>C	p.Phe808Phe	Synonymous						2543T>C	Ser847X	46	Synonymous
Not used	11C									2732C>T	Pro871Leu	21	c.2732 or c.2613 is G
Not used	11C									2806T>C	Cys-Arg	41	c.2806 or c.2687 is G
Not used	11C									3180delGG		46	AA on c.3180_3181 or AG on c.3061_3062
Not used	11C	c.3114A>G	p.Glu1038Glu	Synonymous						3233A>G	Glu1038Gly	18, 21	Synonymous
Not used	11C									2731T>C	Pro871Leu	18, 24, 26, 40, 43， 47, 51	c.2731 is G or c.2612 is C
Not used	11C									3413delA	stop1108	35, 37，46	c.3413 is G or c.3294 is T
Not used	11D	c.4003C>T	p.Leu1335Leu	Synonymous						4122C>T	synonymous	40	Synonymous
Not used	11D									4165T>A		45	c.4165 is A or c.4046 is C
Not used	11D									4193insA	stop1254	45	c.4193 is p.1398 or c.4074 is p.1359
Not used	11D	c.4023T>G	p.Val1341Val	Synonymous						4142GTT>GTG	V1341V	27	Synonymous
Not used	12									4227T>C	S1436S	17, 22	c.4227 is G or c.4108T>C is p.Ser1370Pro
Not used	13									4427C>T	Ser1436Ser	24, 32, 51	c.4427 is A or c.4308 is T
Not used	15	c.4668A>G	p.Gln1558Gln	Synonymous						4787A>G	Q1556Q	51	Synonymous
"Not used" refers to these not included in the final variant list due to discrepancies in their annotation indicated under "Remark".
