# Supplementary material for: Prevalence and spectrum of BRCA germline variants in mainland Chinese familial breast and ovarian cancer patients
Source: Oncotarget. 2016 Feb 2;7(8):9600–12. doi: 10.18632/oncotarget.7144 (PMC4891063; doi:10.18632/oncotarget.7144)
Supplement: Supplementary file 3 [file oncotarget-07-9600-s003.xlsx]

## Sheet: Sheet1
Supplementary table 4. BRCA2 variants identified in mainland Chinese breast and ovarian cancer patients
Class (BIC)	Exon	cDNA (U43746.1)	Protein (AAB07223.1)	Variation type	Total cases	Carrier	Population frequency			Original annotation		References	Remark	NM_000059.3*	NP_000050.2*
							1000 Genomes	Han Chinese in Beijing		cDNA	Protein
Class 5	3	c.262_263delCT	p.Leu88Alafs*12	Frameshift	518	2				490delCT	Stop99	49, 58		c.262_263delCT	p.Leu88Alafs*12
Class 5	5	c.470_474delAGTCA	p.Lys157Serfs*24	Frameshift	219	1				698del5	Stop180	36		c.470_474delAGTCA	p.Lys157Serfs*24
Class 5	8	c.658_659delGT	p.Val220Ilefs*4	Frameshift	109	1				886delGT	Stop223	58		c.658_659delGT	p.Val220Ilefs*4
Class 5	10	c.1399A>T	p.Lys467*	Nonsense	191	3				1627A>T	K467X	52, 53, 57		c.1399A>T	p.Lys467*
Class 5	10	c.1754_1754delA	p.Lys585Argfs*29	Frameshift	32	1				1982delA	Stop613	47		c.1754_1754delA	p.Lys585Argfs*29
Class 5	10	c.1832C>A	p.Ser611*	Nonsense	518	4				2060C>A	S611X	49, 58		c.1832C>A	p.Ser611*
Class 5	11B	c.2808_2811delACAA	p.Ala938Profs*21	Frameshift	1117	3				3034delAAAC	Stop959	34,36, 49		c.2808_2811delACAA	p.Ala938Profs*21
Class 5	11B	c.3167_3170delAAAA	p.Gln1056Argfs*3	Frameshift	409	1				3395del4	Stop1058	49		c.3167_3170delAAAA	p.Gln1056Argfs*3
Class 5	11B	c.3195_3198delTAAT	p.Asn1066Leufs*10	Frameshift	1226	5				3423del4	Stop1075	34, 36, 49, 58		c.3195_3198delTAAT	p.Asn1066Leufs*10
Class 5	11C	c.3744_3747delTGAG	p.Ser1248Argfs*10	Frameshift	708	2				3972delTGAG	Stop1257	34, 36		c.3744_3747delTGAG	p.Ser1248Argfs*10
Class 5	11C	c.3871C>T	p.Gln1291*	Nonsense	52	1				4099C>T	Stop1291	35		c.3871C>T	p.Gln1291*
Class 5	11D	c.5164_5165delAG	p.Ser1722Tyrfs*4	Frameshift	518	4				5392delAG	Stop1725	49, 58		c.5164_5165delAG	p.Ser1722Tyrfs*4
Class 5	11E	c.5576_5579delTTAA	p.Ile1859Lysfs*3	Frameshift	1302	5				5802delAATT	Stop1861	26, 31, 33, 34, 49		c.5576_5579delTTAA	p.Ile1859Lysfs*3
Class 5	11E	c.5645C>A	p.Ser1882*	Nonsense	52	1				5873C>A	Stop1882	35		c.5645C>A	p.Ser1882*
Class 5	11E	c.5682C>A	p.Tyr1894*	Nonsense	96	1				5682C>A		55		c.5682C>A	p.Tyr1894*
Class 5	11E	c.5682C>G	p.Tyr1894*	Nonsense	99	2				5682C>G	p.Y1894	59		c.5682C>G	p.Tyr1894*
Class 5	11E	c.5722_5723delCT	p.Leu1908Argfs*2	Frameshift	489	1				5950delCT	Stop1910	34		c.5722_5723delCT	p.Leu1908Argfs*2
Class 5	11F	c.6239T>G	p.Leu2080*	Nonsense	109	1				6467 T>G	L2080X	58		c.6239T>G	p.Leu2080*
Class 5	11F	c.6591_6592delTG	p.Glu2198Asnfs*4	Frameshift	409	3				6819delTG	Stop2201	49		c.6591_6592delTG	p.Glu2198Asnfs*4
Class 5	19	c.8485C>T	p.Gln2829*	Nonsense	99	2				8485C>T	p.Q2829*	59		c.8485C>T	p.Gln2829*
Class 5	23	c.9098_9099insA	p.Gln3034Serfs*10	Frameshift	518	4				9326 insA	Stop3042	49, 58		c.9098_9099insA	p.Gln3034Serfs*10
Class 5	25	c.9286G>T	p.Glu3096*	Nonsense	109	1				9514G>T	E3096X	58		c.9286G>T	p.Glu3096*
Class 5	27	c.9788delA	p.Glu3263Argfs*12	Frameshift	109	1				10016delA	Stop3274	58		c.9788delA	p.Lys3263Argfs*12
Class 1	10	c.1114C>A	p.His372Asn	Missense	152	13				1342A>C	His372Asn	21,25,26,47		c.1114A>A	p.Asn372Asn
Class 1	11B	c.2971A>G	p.Asn991Asp	Missense	331	3	0.0801	0.198		3199A>G	Asn991Asp	21, 25, 35, 54		c.2971A>G	p.Asn991Asp
Pending	10	c.865A>C	p.Asn289His	Missense	321	13	0.0737			1093A>C	Asn289His	21, 50 ,54		c.865A>C	p.Asn289His
Pending	10	c.1792A>G	p.Thr598Ala	Missense	32	1	0.0006			1792A>G	Gly598Cys	47		c.1792A>G	p.Thr598Ala
Pending	11F	c.6322C>T	p.Arg2108Cys	Missense	50	1	0.0012			6322C>T	Arg2108Cys	39		c.6322C>T	p.Arg2108Cys
Pending	11F	c.6449_6450insTA	p.Lys2150Asnfs*19	Frameshift	409	1				6677insTA	Stop2168	49		c.6449_6450insTA	p.Lys2150fsAsnfs*19
Pending	13	c.7007G>A	p.Arg2336His	Missense	99	1				7007G>A	p.R2336H	59		c.7007G>A	p.Arg2336His
Pending	I-14	c.7435+53C>T	-	IVS	50	1	0.0725			IVS14+53C>T		39		c.7435+53C>T	-
Pending	I-17	c.7976+1G>A	p.Ala2603_Arg2659del57	IVS	489	1				IVS17 + 1G > A		34		c.7976+1G>A	-
Pending	19	c.8702G>A	p.Gly2901Asp	Missense	50	1	0.0002			8702G>A	G2901D	39		c.8702G>A	p.Gly2901Asp
Pending	27	c.9976A>T	p.Lys3326*	Nonsense	35	1	0.0044			9976A>T		55		c.9976A>T	p.Lys3326*
Novel	5	c.464_468delGAGAT	p.Arg155Lysfs*26	Frameshift	489	1				692del5	Stop 180	34		c.464_468delGAGAT	p.Arg155Lysfs*26
Novel	10	c.993_994dupA	p.Ile332Lysfs*18	Frameshift	409	1				1216insAA	Stop349	49		c.993_994dupA	p.Ile332Lysfs*18
Novel	10	c.1082delA	p.Asn361Metfs*6	Frameshift	489	1				1308delA	Stop 366	34		c.1082delA	p.Asn361Metfs*6
Novel	10	c.1303dupA	p.Arg435Lysfs*17	Frameshift	708	2				1527insA	Stop451	34, 36		c.1303dupA	p.Arg435Lysfs*17
Novel	10	c.1754A>G	p.Lys585Arg	Missense	32	1				1982A>G	Lys to Arg	47		c.1754A>G	p.Lys585Arg
Novel	10	c.1813delA	p.Ile605Tyrfs*9	Frameshift	708	1				2041delA	Stop615	34, 36		c.1813delA	p.Ile605Tyrfs*9
Novel	10	c.1881delA	p.Pro628Hisfs*16	Frameshift	708	2				2109delA	Stop643	34, 36		c.1881delA	p.Pro628Hisfs*16
Novel	10	c.2059_2063delGATTA	p.Asp687*	Nonsense	96	1				2059delGATTA		55		c.2059_2063delGATTA	p.Asp687*
Novel	11A	c.1901delC	p.Ala634Valfs*18	Frameshift	219	1				2129delC	Stop643	36		c.1901delC	p.Ala634Valfs*18
Novel	11A	c.2307delT	p.Ile770Phefs*2	Frameshift	109	1				2535delT	Stop771	58		c.2307delT	p.Ile770Phefs*2
Novel	11A	c.2442delC	p.Met815Trpfs*10	Frameshift	708	2				2670delC	Stop824	34, 36		c.2442delC	p.Met815Trpfs*10
Novel	11A	c.2588dupA	p.Asn863Lysfs*18	Frameshift	219	1				2816insA	Stop880	36		c.2588dupA	p.Asn863Lysfs*18
Novel	11B	c.2920G>A	p.Asp974Asn	Missense	50	1				2920G>A	Asp974Asn	39		c.2920G>A	p.Asp974Asn
Novel	11B	c.2996C>T	p.Pro999Leu	Missense	2	1				2996C>T	P999L	56		c.2996C>T	p.Pro999Leu
Novel	11D	c.3860delA	p.Asn1287Ilefs*6	Frameshift	109	1				4088delA	Stop1292	58		c.3860delA	p.Asn1287Ilefs*6
Novel	11D	c.4416_4417delGA	p.Asn1473Glnfs*8	Frameshift	109	1				4644delGA	Stop1480	58		c.4416_4417delGA	p.Asn1473Glnfs*8
Novel	11D	c.5103dupA	p.Pro1702Thrfs*16	Frameshift	12	1				5329insT	Stop1732	45		c.5103dupA	p.Pro1702Thrfs*16
Novel	11D	c.5171delT	p.Ile1724Lysfs*17	Frameshift	409	1				5399delT	Stop1740	49		c.5171delT	p.Ile1724Lysfs*17
Novel	11E	c.5465delA	p.Asn1822Ilefs*18	Frameshift	109	1				5693delA	Stop1839	58		c.5465delA	p.Asn1822Ilefs*18
Novel	11E	c.5576_5580delTTAAA	p.Ile1859_Lysfs*12	Frameshift	109	1				5804delTTAAA	Stop 1870	58		c.5576_5580delTTAAA	p.Ile1859Lysfs*12
Novel	11E	c.5681dupA	p.Tyr1894*	Nonsense	219	1				5909insA	Stop1894	36		c.5681dupA	p.Tyr1894*
Novel	11E	c.5699C>G	p.Ser1900*	Nonsense	99	1				5699C>G	p.S1900*	59		c.5699C>G	p.Ser1900*
Novel	11E	c.5864C>G	p.Ser1955*	Nonsense	409	2				6092C>G	S1955X	49		c.5864C>G	p.Ser1955*
Novel	11E	c.6033_6034delTT	p.Ser2012Glnfs*5	Frameshift	489	1				6261delTT	Stop 2016	34		c.6033_6034delTT	p.Ser2012Glnfs*5
Novel	11E	c.6062_6063delinsCA	p.His2021Pro	Missense	50	1				6062AT>CA	His2021Pro	39		c.6062_6063delinsCA	p.His2021Pro
Novel	11F	c.6150_6151insT	p.Asn2051*	Nonsense	109	2				6378insT	Stop2059	58		c.6150_6151insT	p.Asn2051*
Novel	11F	c.6301_6306delAATGTA	p.Asn2101_Val2102del	Frameshift	79	1				6529-6534delAATGTA		53		c.6301_6306delAATGTA	p.Asn2101_Val2102del
Novel	11F	c.6359C>G	p.Ser2120*	Nonsense	35	1				6359C>G		55		c.6359C>G	p.Ser2120*
Novel	11F	c.6645_6648CTCC	p.Tyr2215*	Nonsense	375	3				6873delCTCC		53, 54, 57		c.6645_6648delCTCC	p.Tyr2215*
Novel	11F	c.6800C>A	p.Ser2267*	Nonsense	409	1				7028C>A	S2267X	49		c.6800C>A	p.Ser2267*
Novel	14	c.7142delC	p.Pro2381Hisfs*13	Frameshift	99	5				7142delC	p.P2381Hfs*13	59		c.7142delC	p.Pro2381Hisfs*13
Novel	14	c.7178_7179delTG	p.Met2393Lysfs*18	Frameshift	35	1				7178delTG		55		c.7178_7179delTG	p.Met2393Lysfs*18
Novel	14	c.7409dupT	p.Thr2471Hisfs*4	Frameshift	99	1				7409dupT	p.T2471Hfs*4	59		c.7409dupT	p.Thr2471Hisfs*4
Novel	17	c.7963delC	p.Gln2655Asnfs*2	Frameshift	409	1				8191delC	Stop2656	49		c.7963delC	p.Gln2655Asnfs*2
Novel	18	c.8172delG	p.Trp2725Glyfs*8	Frameshift	109	3				8400delG	Stop2732	58		c.8172delG	p.Trp2725Glyfs*8
Novel	18	c.8234dupT	p.Thr2746Aspfs*18	Frameshift	708	2				8462insT	Stop2763	34, 36		c.8234dupT	p.Thr2746Aspfs*18
Novel	19	c.8400_8403del4ins5	p.Phe2801Leufs*10	Nonsense	409	2				8628del4ins5	Stop 2811	49		c.8400_8403del4ins5	p.Phe2801Leufs*10
Novel	20	c.8517C>A	p.Tyr2839*	Nonsense	181	2				8517C>A		54, 59		c.8517C>A	p.Tyr2839*
Novel	20	c.8599A>T	p.Thr2867Ser	Missense	219	1				8827A>T	K2882*	36		c.8599A>T	p.Thr2867Ser
Novel	22	c.8820_8823del	p.Gln2941Leufs*34	Frameshift	1013	3				9048delACAA	Stop2974	33, 34, 49		c.8820_8823delACAA	p.Gln2941Leufs*34
Novel	22	c.8950delT	p.Ser2984Glnfs*4	Frameshift	604	2				9178delT	Stop2987	33, 34		c.8950delT	p.Ser2984Glnfs*4
Novel	22	c.8956_8957insAA	p.Ile2986Lysfs*3	Frameshift	99	1				8956_8957insAA	p.I2986Kfs*3	59		c.8956_8957insAA	p.Ile2986Lysfs*3
Novel	23	c.9007G>T	p.Gly3003*	Nonsense	409	1				9235G>T	G3003X	49		c.9007G>T	p.Gly3003*
Novel	23	c.9105dupT	p.Gln3036Serfs*8	Frameshift	109	4				9332insT	Stop3043	58		c.9105dupT	p.Gln3036Serfs*8
Novel	24	c.9253delA	p.Thr3085Glnfs*19	Frameshift	375	3				9481delA		53, 54, 57		c.9253delA	p.Thr3085Glnfs*19
Novel	25	c.9356_9357delTAinsG	p.Leu3119*	Nonsense	32	1				9584delTAinsG	Stop 3119	49		c.9356_9357delTAinsG	p.Leu3119*
Not used										1825delA	Pro to Leu	47	Not Pro, but Thr at c.1597, or c.1825 is C and p.Gln
Not used										1903 C>T	Asn to Asp	47	c.1675 is G and Asp559, or c.1903 is G and Asp635
Not used										3199delAG		46	c.2971_2972 is AA, or c.3199_3200 is AC
Not used										3624delCT		46	c.3396_3397 is AC, or c.3624_3625 is AA
Not used										4035delCT		46	c.3808_3809 is GT, or c.4035_4036 is TA
Not used										5416C>A		45	c.5416 is G or c.5188 is A
Not used										6251G>T		45	c.6251 or c.6023 is A
Not used										9345 G>A	Pro3039 Pro	58	Snynonymous
*The ones marked in red were different from these annotated by referring to cDNA (U43746.1) and protein (AAB07223.1)
